# Supplementary material for: Machine-learning-powered extraction of molecular diffusivity from single-molecule images for super-resolution mapping
Source: Commun Biol. 2023 Mar 28;6:336. doi: 10.1038/s42003-023-04729-x (PMC10050076; doi:10.1038/s42003-023-04729-x)
Supplement: Supplementary file 4 — Supplementary Data 1 [file 42003_2023_4729_MOESM4_ESM.xlsx]

## Sheet: FIgure 2ab
True Diffusivity	Evaluation
0	-0.0531893
0	0.0892184
0	0.0183523
0	0.0350292
0	-0.0534481
0	0.150299
0	0.119893
0	0.0242871
0	0.026648
0	0.120966
0	0.0798489
0	0.0528661
0	0.010757
0	0.226914
0	-0.114953
0	0.0290893
0	-0.0152024
0	-0.0464829
0	-0.0665756
0	-0.0400639
0	0.0499374
0	0.149484
0	0.14999
0	-0.0411538
0	0.119058
0	0.213933
0.05	0.0762758
0.05	0.0394479
0.05	-0.0537361
0.05	0.107859
0.05	-0.0532024
0.05	0.083245
0.05	0.0360858
0.05	0.0495312
0.05	-0.0063709
0.05	0.058188
0.05	0.145557
0.05	-0.0125421
0.05	0.00751615
0.05	0.152371
0.05	-0.0254241
0.05	-0.0336391
0.05	-0.00225651
0.05	0.14002
0.1	0.0786709
0.1	0.0783944
0.1	0.10575
0.1	0.181848
0.1	0.224448
0.1	0.149656
0.1	0.163895
0.1	0.117607
0.1	0.0779703
0.1	0.239536
0.1	0.189134
0.1	0.216413
0.15	0.352856
0.15	0.323035
0.15	0.245618
0.15	0.254894
0.15	0.186714
0.15	0.316733
0.15	0.423881
0.15	0.3804
0.15	0.119599
0.15	0.0827856
0.15	0.159346
0.15	0.219596
0.15	0.186842
0.15	0.249392
0.15	0.0448772
0.15	0.145386
0.15	0.114027
0.15	0.215723
0.15	0.129602
0.15	0.232953
0.15	0.196474
0.15	0.199319
0.15	0.216898
0.15	0.295593
0.2	0.307408
0.2	0.175238
0.2	0.193054
0.2	0.364177
0.2	0.271829
0.2	0.170837
0.2	0.340107
0.2	0.265196
0.2	0.367585
0.2	0.127498
0.2	0.226071
0.2	0.115956
0.2	0.303356
0.2	0.36377
0.2	0.303672
0.2	0.185364
0.2	0.220025
0.25	0.371381
0.25	0.306948
0.25	0.383427
0.25	0.44314
0.25	0.278731
0.25	0.182861
0.25	0.183335
0.25	0.196379
0.25	0.235405
0.25	0.202146
0.25	0.237783
0.25	0.052266
0.25	0.173606
0.25	0.218885
0.25	0.0801606
0.25	0.253388
0.25	0.0442545
0.25	0.277215
0.25	0.278708
0.25	0.251491
0.25	0.159727
0.25	0.104483
0.25	0.275152
0.25	-0.0174628
0.25	0.231522
0.3	0.287136
0.3	0.290333
0.3	0.214297
0.3	0.521015
0.3	0.208604
0.3	0.332623
0.3	0.234941
0.3	0.260318
0.3	0.196675
0.3	0.208869
0.3	0.340531
0.3	0.315342
0.3	0.276875
0.3	0.20418
0.3	0.394108
0.35	0.359292
0.35	0.449606
0.35	0.54777
0.35	0.432177
0.35	0.28383
0.35	0.199924
0.35	0.34878
0.35	0.29502
0.35	0.398997
0.35	0.36513
0.35	0.460134
0.35	0.385872
0.35	0.346384
0.35	0.372609
0.35	0.215905
0.35	0.380378
0.35	0.479638
0.35	0.385058
0.35	0.55131
0.35	0.259321
0.35	0.394504
0.4	0.418775
0.4	0.486532
0.4	0.632776
0.4	0.446141
0.4	0.401304
0.4	0.496935
0.4	0.452783
0.4	0.634155
0.4	0.550448
0.4	0.428326
0.4	0.466504
0.4	0.370624
0.4	0.494589
0.4	0.453615
0.4	0.336375
0.4	0.485363
0.4	0.430374
0.4	0.399007
0.4	0.513628
0.4	0.551145
0.4	0.445739
0.4	0.603685
0.4	0.59686
0.4	0.280956
0.45	0.519554
0.45	0.373388
0.45	0.356712
0.45	0.2688
0.45	0.540105
0.45	0.350463
0.45	0.401726
0.45	0.458459
0.45	0.296023
0.45	0.422499
0.45	0.327418
0.45	0.381016
0.45	0.475221
0.45	0.339493
0.45	0.563301
0.45	0.546018
0.45	0.257822
0.45	0.3649
0.45	0.316962
0.45	0.54212
0.45	0.525333
0.5	0.487434
0.5	0.365042
0.5	0.40569
0.5	0.511921
0.5	0.484322
0.5	0.503138
0.5	0.323139
0.5	0.506254
0.5	0.352623
0.5	0.550614
0.5	0.495942
0.5	0.496072
0.5	0.308684
0.5	0.445783
0.5	0.388045
0.5	0.394046
0.5	0.682441
0.5	0.679926
0.5	0.519128
0.55	0.694083
0.55	0.484177
0.55	0.48864
0.55	0.566602
0.55	0.409923
0.55	0.70444
0.55	0.391574
0.55	0.452595
0.55	0.495379
0.55	0.374953
0.55	0.679265
0.55	0.640405
0.55	0.753961
0.55	0.527619
0.55	0.648539
0.55	0.461885
0.55	0.651087
0.55	0.724193
0.55	0.495614
0.6	0.825437
0.6	0.72571
0.6	0.390726
0.6	0.613225
0.6	0.553283
0.6	0.643252
0.6	0.402541
0.6	0.673397
0.6	0.835796
0.6	0.519524
0.6	0.493765
0.6	0.464826
0.6	0.65076
0.6	0.554969
0.6	0.715019
0.6	0.507744
0.6	0.495655
0.65	0.808671
0.65	0.548439
0.65	0.62138
0.65	0.740223
0.65	0.806645
0.65	0.630427
0.65	0.628091
0.65	0.771343
0.65	0.792971
0.65	0.787921
0.65	0.603958
0.65	0.703377
0.65	0.689665
0.65	0.724614
0.65	0.806011
0.65	0.69711
0.65	0.82708
0.65	0.65004
0.7	0.719958
0.7	0.743433
0.7	0.603781
0.7	0.681842
0.7	0.686254
0.7	0.741919
0.7	0.537428
0.7	0.494929
0.7	0.755802
0.7	0.756743
0.7	0.572386
0.7	0.623548
0.7	0.842425
0.7	0.664466
0.7	0.838336
0.7	0.617214
0.7	0.62314
0.7	0.517328
0.75	0.831253
0.75	0.728969
0.75	0.798553
0.75	0.700014
0.75	0.838371
0.75	0.614613
0.75	0.695284
0.75	0.700691
0.75	0.765319
0.75	1.03591
0.75	0.959886
0.75	0.788759
0.75	0.655912
0.75	0.750693
0.75	0.744052
0.75	0.719809
0.75	0.83599
0.75	0.748014
0.75	0.916928
0.75	0.663419
0.75	0.859629
0.8	0.797712
0.8	0.622489
0.8	0.886166
0.8	0.546368
0.8	0.679175
0.8	0.779137
0.8	0.819246
0.8	0.731215
0.8	0.667367
0.8	0.674105
0.8	0.76347
0.8	0.690474
0.8	0.683373
0.8	0.72403
0.8	0.702273
0.8	1.05181
0.8	1.03688
0.8	0.914042
0.8	0.777075
0.8	0.743971
0.8	0.541206
0.8	0.599687
0.85	0.955941
0.85	1.05746
0.85	1.06852
0.85	0.785396
0.85	0.825895
0.85	1.01903
0.85	0.843707
0.85	0.719394
0.85	0.870575
0.85	0.900287
0.85	0.821572
0.85	0.742517
0.85	1.07619
0.85	0.758264
0.85	0.871074
0.85	0.690458
0.85	1.02138
0.85	1.07857
0.85	1.19007
0.85	0.734635
0.85	1.03493
0.85	0.858944
0.85	0.766957
0.9	0.601474
0.9	1.11121
0.9	1.07121
0.9	1.07511
0.9	1.0425
0.9	0.927707
0.9	0.910643
0.9	1.0432
0.9	0.994973
0.9	1.22307
0.9	0.983522
0.9	1.27841
0.9	0.92508
0.9	1.01157
0.9	0.79898
0.9	1.17778
0.9	0.807504
0.9	1.14449
0.9	1.05539
0.9	1.04271
0.9	1.06157
0.9	1.05263
0.9	0.77455
0.9	0.90197
0.9	1.20645
0.9	0.98841
0.95	0.627187
0.95	1.27333
0.95	0.862243
0.95	0.942477
0.95	1.22057
0.95	0.755328
0.95	0.982083
0.95	1.14953
0.95	0.948028
0.95	1.03451
0.95	0.970001
0.95	0.832024
0.95	1.22026
0.95	1.02278
0.95	0.93057
0.95	0.97252
0.95	1.05879
0.95	1.13623
0.95	0.951203
0.95	0.709745
0.95	0.963971
0.95	1.20187
0.95	0.936088
1	1.3767
1	1.21202
1	0.982117
1	0.946969
1	1.21479
1	1.0845
1	1.16729
1	1.03698
1	0.869972
1	0.996427
1	1.35285
1	0.85397
1	1.10002
1	1.0759
1	1.21834
1	1.05465
1.05	0.891167
1.05	0.972926
1.05	1.18146
1.05	1.01526
1.05	1.11614
1.05	1.17333
1.05	1.02974
1.05	1.33783
1.05	1.15077
1.05	1.22976
1.05	1.0474
1.05	0.592386
1.05	1.26855
1.05	1.13515
1.05	0.865891
1.05	0.899199
1.05	0.991949
1.05	0.828914
1.05	0.935853
1.05	0.986688
1.05	1.04749
1.1	1.13379
1.1	1.23975
1.1	1.12097
1.1	1.36539
1.1	1.12645
1.1	1.17173
1.1	1.1719
1.1	1.41312
1.1	1.259
1.1	1.14067
1.1	1.36031
1.1	1.13095
1.1	1.16008
1.1	1.34635
1.1	1.00956
1.1	1.1247
1.1	1.33503
1.1	1.07098
1.1	1.12625
1.1	0.866608
1.1	1.40321
1.15	1.07393
1.15	1.2257
1.15	1.11021
1.15	0.864993
1.15	0.975257
1.15	1.40918
1.15	1.27137
1.15	0.999565
1.15	0.991945
1.15	1.27623
1.15	0.94079
1.15	1.33936
1.15	1.26218
1.15	1.03214
1.15	1.42706
1.15	1.02145
1.15	1.39299
1.15	0.885962
1.15	1.47889
1.15	1.18852
1.15	1.18825
1.15	1.17261
1.15	1.20902
1.15	1.27128
1.15	1.14276
1.15	1.14813
1.15	1.39942
1.2	1.15665
1.2	1.059
1.2	1.39913
1.2	1.45532
1.2	1.16081
1.2	1.60129
1.2	1.28406
1.2	0.947751
1.2	1.20796
1.2	1.34866
1.2	1.19899
1.2	1.02185
1.2	1.3976
1.2	1.20551
1.2	1.23908
1.2	1.28021
1.2	1.26695
1.2	1.26807
1.2	1.17132
1.2	1.37631
1.2	1.34529
1.25	1.52543
1.25	1.23809
1.25	1.32976
1.25	0.982913
1.25	1.28254
1.25	1.22501
1.25	1.26682
1.25	1.24618
1.25	0.990521
1.25	1.10528
1.25	0.857774
1.25	1.49375
1.25	1.36206
1.25	1.2049
1.25	1.32524
1.25	1.02236
1.25	1.48766
1.25	1.36438
1.25	1.34762
1.25	1.27948
1.25	1.15736
1.25	1.12394
1.3	1.44512
1.3	1.32224
1.3	1.14954
1.3	1.39638
1.3	1.2671
1.3	1.14097
1.3	1.40713
1.3	1.31732
1.3	1.26082
1.3	1.64482
1.3	1.50541
1.3	1.60654
1.3	1.08498
1.3	1.32199
1.3	1.66704
1.3	1.14331
1.3	1.47423
1.3	1.17846
1.3	1.40013
1.35	1.04491
1.35	1.46789
1.35	1.11333
1.35	1.43809
1.35	1.57546
1.35	1.38692
1.35	1.62905
1.35	1.15571
1.35	1.26005
1.35	1.17865
1.35	1.3516
1.35	1.47734
1.35	1.33087
1.35	1.31858
1.35	1.30333
1.35	1.21256
1.35	1.3019
1.35	1.09528
1.35	1.36683
1.4	1.70549
1.4	1.21108
1.4	1.15097
1.4	1.47214
1.4	1.35355
1.4	1.72659
1.4	1.62718
1.4	1.38091
1.4	1.68793
1.4	1.39141
1.4	1.50006
1.4	1.5782
1.4	1.68318
1.4	1.28628
1.4	1.60038
1.4	1.49709
1.4	1.52248
1.4	1.35664
1.4	1.60424
1.4	1.42085
1.4	1.72548
1.4	1.93728
1.4	1.30758
1.4	1.48788
1.4	1.58831
1.4	1.5203
1.45	1.77464
1.45	1.70765
1.45	1.71897
1.45	1.46527
1.45	1.28572
1.45	1.26985
1.45	1.27443
1.45	1.42759
1.45	1.8115
1.45	1.17676
1.45	1.71059
1.45	1.57447
1.45	1.78114
1.45	1.67991
1.45	1.40887
1.45	1.8534
1.45	1.83152
1.45	1.56
1.45	1.2491
1.45	1.21225
1.45	1.36437
1.45	1.58492
1.45	1.43431
1.45	1.50352
1.5	1.61835
1.5	1.57197
1.5	1.83489
1.5	1.46469
1.5	1.32373
1.5	1.52109
1.5	1.51723
1.5	1.8129
1.5	1.48383
1.5	1.94707
1.5	1.55955
1.5	1.34748
1.5	1.85708
1.5	1.55179
1.5	1.58258
1.5	1.6098
1.5	1.33604
1.5	1.7189
1.5	1.54576
1.5	1.48182
1.5	1.51777
1.55	1.40341
1.55	1.42811
1.55	1.52415
1.55	1.91425
1.55	1.40131
1.55	1.74425
1.55	1.55151
1.55	1.31738
1.55	1.98751
1.55	1.72597
1.55	1.54264
1.6	1.50254
1.6	1.79025
1.6	1.38994
1.6	1.58872
1.6	1.83836
1.6	1.64643
1.6	1.53781
1.6	2.20265
1.6	1.95625
1.6	1.94106
1.6	1.52797
1.6	2.12611
1.6	1.52536
1.6	1.90187
1.6	1.50888
1.6	1.83879
1.6	1.79542
1.6	1.13188
1.6	1.73257
1.6	2.25523
1.6	1.85569
1.6	1.85794
1.6	1.68053
1.65	1.60097
1.65	1.58177
1.65	1.65249
1.65	1.92013
1.65	1.48783
1.65	1.69207
1.65	1.94093
1.65	1.60477
1.65	1.16838
1.65	1.34787
1.65	1.62884
1.65	1.78544
1.65	2.20177
1.65	1.86985
1.65	1.77472
1.65	1.83848
1.65	1.85417
1.65	1.54186
1.65	1.39488
1.65	1.90182
1.65	1.82358
1.65	1.92509
1.65	2.09112
1.7	1.46735
1.7	1.64611
1.7	1.7432
1.7	1.74897
1.7	1.55471
1.7	2.21172
1.7	1.64905
1.7	1.9793
1.7	1.65364
1.7	1.86724
1.75	1.83804
1.75	1.9348
1.75	1.81542
1.75	1.82433
1.75	2.31762
1.75	1.65359
1.75	1.96165
1.75	1.80873
1.75	1.77462
1.75	1.84091
1.75	1.62461
1.75	1.99641
1.75	1.98582
1.75	2.04836
1.75	2.35736
1.75	1.91782
1.75	2.25553
1.75	1.8761
1.8	1.54727
1.8	1.71047
1.8	1.82221
1.8	1.76294
1.8	1.80457
1.8	2.22034
1.8	1.98533
1.8	1.71911
1.8	1.76226
1.8	1.89197
1.8	1.45689
1.8	1.51649
1.8	1.48907
1.8	1.93712
1.8	1.72899
1.8	1.44637
1.8	1.91774
1.8	1.63987
1.8	1.7537
1.85	1.92718
1.85	2.06188
1.85	1.83178
1.85	1.64943
1.85	1.84099
1.85	2.0556
1.85	1.5646
1.85	1.84228
1.85	1.68874
1.85	2.12985
1.85	1.51576
1.85	1.93554
1.85	2.09375
1.85	1.83794
1.9	1.6772
1.9	2.03738
1.9	1.95586
1.9	1.92411
1.9	1.79438
1.9	2.16087
1.9	2.08204
1.9	1.7971
1.9	1.93916
1.9	1.9701
1.9	2.12276
1.9	2.17789
1.9	1.74059
1.9	1.98442
1.9	1.60679
1.9	1.76571
1.9	1.78675
1.9	2.00097
1.9	1.41196
1.9	1.69667
1.9	1.44577
1.95	1.98567
1.95	2.02489
1.95	1.88645
1.95	2.10106
1.95	1.70625
1.95	2.29423
1.95	1.63483
1.95	2.13808
1.95	2.29658
1.95	1.78639
1.95	2.41872
1.95	1.88801
1.95	2.27477
1.95	2.05508
1.95	2.39951
1.95	2.00926
1.95	1.61471
1.95	1.91358
1.95	1.74718
1.95	2.21523
1.95	1.94289
1.95	2.01285
2	2.04807
2	1.98515
2	1.88533
2	1.90873
2	1.92726
2	2.17536
2	1.75245
2	2.11829
2	2.29858
2	1.97202
2	1.88991
2	1.49629
2	1.59828
2	1.77587
2	1.90779
2	2.12191
2	2.19903
2	1.69858
2	2.1792
2	2.08475
2	1.67486
2	1.71128
2.05	2.43645
2.05	2.04757
2.05	2.11602
2.05	2.41621
2.05	2.324
2.05	2.90484
2.05	2.23493
2.05	1.90918
2.05	1.79344
2.05	2.00465
2.05	2.50103
2.05	1.72207
2.05	2.03305
2.05	2.07855
2.05	2.79222
2.05	2.38523
2.05	2.15774
2.05	1.96756
2.05	1.96595
2.05	2.31764
2.1	2.28758
2.1	2.13227
2.1	1.90036
2.1	2.33632
2.1	2.40056
2.1	1.97472
2.1	1.95134
2.1	2.06527
2.1	2.35277
2.1	2.17444
2.1	3.01523
2.1	2.22764
2.1	2.30691
2.1	2.26506
2.1	2.24809
2.1	2.05753
2.1	1.77926
2.1	1.78828
2.15	1.96761
2.15	2.49091
2.15	1.7924
2.15	1.90985
2.15	2.11512
2.15	2.22235
2.15	1.94617
2.15	2.35884
2.15	1.61764
2.15	2.11487
2.15	2.17821
2.15	2.27668
2.15	1.58805
2.15	1.60888
2.15	2.53275
2.15	2.33235
2.15	2.0071
2.15	2.1076
2.15	2.02701
2.15	2.45037
2.15	2.20934
2.15	2.155
2.15	1.86415
2.15	1.92216
2.2	3.08941
2.2	2.23482
2.2	2.30836
2.2	2.25159
2.2	2.79683
2.2	3.30297
2.2	2.39153
2.2	2.20669
2.2	2.41105
2.2	1.93199
2.2	2.42995
2.2	2.87658
2.2	2.14308
2.2	2.38862
2.2	2.52157
2.2	2.64868
2.2	1.96801
2.2	2.41999
2.2	2.46621
2.2	2.50497
2.2	2.91012
2.25	2.45849
2.25	2.68874
2.25	1.77085
2.25	2.03146
2.25	2.20874
2.25	1.85081
2.25	2.33008
2.25	2.0123
2.25	2.49652
2.25	1.95225
2.25	2.45929
2.25	2.38051
2.25	2.63624
2.25	2.67739
2.25	2.03607
2.25	2.13711
2.25	2.07501
2.25	1.76846
2.25	2.33235
2.25	2.08089
2.25	1.89921
2.3	2.23506
2.3	2.35001
2.3	2.13587
2.3	2.00486
2.3	2.38154
2.3	2.33898
2.3	2.40218
2.3	2.24662
2.3	2.46463
2.3	1.88386
2.3	2.38476
2.3	2.52521
2.3	2.08221
2.3	2.3151
2.3	2.26728
2.3	1.95617
2.3	2.55476
2.3	1.88034
2.3	2.6244
2.3	2.47612
2.3	2.13542
2.3	2.11162
2.35	2.18518
2.35	2.43823
2.35	2.35492
2.35	1.58469
2.35	1.87753
2.35	2.34731
2.35	2.48437
2.35	2.56693
2.35	2.43026
2.35	2.55273
2.35	1.95562
2.35	1.74854
2.35	1.99357
2.35	2.54488
2.35	2.26332
2.35	2.53333
2.35	2.21754
2.4	2.60648
2.4	2.2743
2.4	2.15183
2.4	2.7678
2.4	2.28499
2.4	2.44884
2.4	2.3801
2.4	2.67816
2.4	2.0117
2.4	3.03806
2.4	2.20303
2.4	2.47078
2.4	2.45993
2.4	2.80844
2.4	1.92992
2.4	2.30281
2.4	2.85867
2.4	2.39094
2.4	2.60307
2.4	2.21233
2.4	2.22164
2.4	2.2076
2.4	2.33425
2.4	2.60371
2.4	2.77388
2.4	2.71126
2.45	2.62934
2.45	2.546
2.45	2.57607
2.45	2.35155
2.45	3.08792
2.45	2.66704
2.45	2.22234
2.45	1.80056
2.45	2.40446
2.45	2.91502
2.45	2.70344
2.45	3.21811
2.45	2.88641
2.5	3.01501
2.5	2.41831
2.5	2.46327
2.5	2.99311
2.5	2.42914
2.5	2.72238
2.5	2.86783
2.5	2.60942
2.5	3.02524
2.5	2.83978
2.5	2.85223
2.5	2.62714
2.5	2.44686
2.5	2.69696
2.5	2.67135
2.5	2.47346
2.55	2.42591
2.55	2.91952
2.55	2.37179
2.55	2.99088
2.55	2.43927
2.55	2.67822
2.55	2.38196
2.55	2.65924
2.55	2.37308
2.55	2.91821
2.55	3.05153
2.55	2.37042
2.55	2.29268
2.55	2.59264
2.55	2.00986
2.55	2.9401
2.55	1.83921
2.55	2.97824
2.6	2.57083
2.6	2.86126
2.6	2.40869
2.6	2.36612
2.6	2.36445
2.6	2.80208
2.6	2.73064
2.6	2.27039
2.6	3.37765
2.6	2.30728
2.6	3.07105
2.6	2.72972
2.6	2.37074
2.6	1.83352
2.6	2.85184
2.6	2.58379
2.6	2.80989
2.6	2.55415
2.65	3.25187
2.65	2.57433
2.65	2.5604
2.65	2.06427
2.65	2.88731
2.65	2.77216
2.65	2.38844
2.65	2.51202
2.65	2.4764
2.65	2.42142
2.65	2.16368
2.65	3.35633
2.65	2.28117
2.65	2.53739
2.65	2.89988
2.65	2.85715
2.65	2.06386
2.65	1.98647
2.7	3.5059
2.7	3.20115
2.7	2.98618
2.7	4.30029
2.7	2.15067
2.7	3.11423
2.7	2.8992
2.7	2.90845
2.7	2.75245
2.7	2.54114
2.7	2.64752
2.7	2.47826
2.7	2.85442
2.7	2.43741
2.7	2.92687
2.7	2.76542
2.75	3.7119
2.75	3.05269
2.75	2.38881
2.75	2.81683
2.75	2.95563
2.75	2.60964
2.75	3.23453
2.75	2.72132
2.75	3.44897
2.75	2.90854
2.75	2.70152
2.75	2.8277
2.75	2.50842
2.75	2.57465
2.75	2.61173
2.75	2.66059
2.75	3.21068
2.75	2.84928
2.75	2.838
2.75	2.25334
2.75	3.06833
2.75	2.60442
2.75	2.68011
2.75	2.96526
2.75	2.15365
2.8	2.83706
2.8	2.76147
2.8	2.74521
2.8	2.86926
2.8	2.86097
2.8	3.4175
2.8	2.99319
2.8	2.56902
2.8	2.81715
2.8	2.66258
2.8	2.3118
2.8	3.28818
2.8	2.77707
2.8	2.68787
2.8	2.64161
2.8	2.4252
2.8	3.31483
2.8	2.96107
2.8	2.34082
2.8	2.44286
2.8	2.79528
2.8	3.03083
2.8	2.84405
2.8	3.23084
2.8	2.87422
2.8	2.63957
2.85	2.26669
2.85	2.77358
2.85	3.51086
2.85	2.08991
2.85	3.26336
2.85	2.81507
2.85	4.22067
2.85	2.78579
2.85	2.78588
2.85	3.1483
2.85	2.46993
2.85	3.28592
2.85	3.3509
2.85	3.09769
2.85	3.47969
2.85	2.78791
2.85	2.77147
2.85	2.77792
2.85	3.42236
2.85	2.75766
2.9	2.71087
2.9	3.63942
2.9	2.31375
2.9	3.47664
2.9	3.39849
2.9	2.70207
2.9	4.1834
2.9	3.62721
2.9	3.24244
2.9	2.69952
2.9	3.13019
2.9	2.50284
2.9	3.51667
2.9	3.17031
2.9	3.55898
2.9	3.26014
2.9	3.28147
2.9	2.80648
2.95	3.1106
2.95	3.02881
2.95	3.16544
2.95	2.76271
2.95	3.84229
2.95	3.1307
2.95	2.85815
2.95	3.58314
2.95	2.60088
2.95	2.76754
2.95	2.79417
2.95	3.35601
2.95	3.28476
2.95	3.15053
2.95	2.98573
2.95	2.97263
2.95	3.03843
2.95	3.51439
2.95	2.2997
2.95	3.75133
3	3.3473
3	3.28678
3	3.50177
3	3.06133
3	3.58903
3	2.89211
3	3.02893
3	3.61143
3	2.2987
3	3.12986
3	2.66428
3	2.94001
3	2.84741
3	2.70004
3	2.61188
3	2.80388
3	2.78202
3	3.19619
3	3.24805
3	3.75135
3	2.47618
3.05	3.1838
3.05	2.42675
3.05	2.88368
3.05	3.11862
3.05	4.20186
3.05	2.53787
3.05	2.92
3.05	3.33006
3.05	3.24017
3.05	2.76119
3.05	3.25199
3.05	2.90968
3.05	3.64436
3.05	2.69349
3.05	3.64761
3.05	3.53676
3.05	2.34479
3.05	3.01085
3.05	3.19302
3.05	2.56535
3.05	3.12897
3.05	2.90189
3.05	2.77545
3.05	2.7785
3.05	2.60118
3.1	2.72772
3.1	3.21717
3.1	2.99547
3.1	2.99717
3.1	2.9771
3.1	4.04969
3.1	3.42238
3.1	3.17154
3.1	2.51088
3.1	3.37067
3.1	3.86959
3.1	2.36556
3.1	3.09918
3.1	3.00125
3.1	3.3612
3.1	3.39765
3.1	3.13444
3.1	3.09868
3.1	3.23919
3.1	3.67949
3.15	3.77312
3.15	3.09318
3.15	3.79606
3.15	3.11423
3.15	2.69624
3.15	3.2209
3.15	3.06216
3.15	3.75253
3.15	3.19075
3.15	3.13422
3.15	3.19979
3.15	4.20832
3.15	3.19898
3.15	3.61805
3.15	3.52664
3.15	3.38356
3.15	3.09531
3.15	2.61462
3.15	2.63565
3.15	3.33257
3.15	3.18981
3.15	3.47028
3.2	3.46516
3.2	2.9162
3.2	3.01455
3.2	3.47203
3.2	3.80801
3.2	3.53147
3.2	3.01593
3.2	3.17834
3.2	2.47868
3.2	3.53726
3.2	2.99985
3.2	3.39606
3.2	3.99135
3.2	3.8336
3.2	3.16689
3.2	3.91888
3.2	3.33424
3.2	2.9483
3.2	3.28414
3.2	3.17452
3.25	4.10704
3.25	2.77372
3.25	4.26061
3.25	3.44316
3.25	3.37117
3.25	2.74898
3.25	3.32378
3.25	3.50553
3.25	3.51405
3.25	4.17859
3.25	4.11383
3.25	3.19863
3.25	3.17235
3.25	3.45801
3.25	3.57134
3.25	3.50221
3.25	4.17942
3.25	3.66244
3.25	3.82185
3.25	3.82496
3.25	3.17714
3.25	3.20666
3.3	3.71889
3.3	3.53628
3.3	3.25669
3.3	3.17081
3.3	3.32405
3.3	2.73742
3.3	3.44283
3.3	3.92632
3.3	3.12562
3.3	2.48842
3.3	4.10881
3.3	3.66589
3.3	3.48234
3.3	3.97824
3.3	3.8857
3.3	4.27716
3.3	3.26206
3.3	3.32918
3.3	4.17884
3.3	3.83741
3.35	3.36202
3.35	3.99286
3.35	3.93549
3.35	4.67397
3.35	2.97311
3.35	3.44337
3.35	3.98469
3.35	3.76873
3.35	3.85136
3.35	3.54769
3.35	3.90431
3.35	3.91458
3.35	3.04902
3.35	3.79424
3.35	3.97133
3.35	3.06735
3.35	4.08347
3.35	3.51593
3.35	3.52722
3.35	3.60697
3.35	3.26393
3.35	3.55482
3.35	2.80397
3.35	3.91421
3.4	4.41878
3.4	3.77294
3.4	3.94847
3.4	4.88932
3.4	3.48453
3.4	3.97967
3.4	3.72855
3.4	3.49787
3.4	4.36139
3.4	4.33525
3.4	3.3971
3.4	4.05435
3.4	4.07469
3.4	3.31327
3.4	3.87674
3.4	3.58148
3.4	3.73248
3.4	4.65037
3.4	3.7435
3.4	4.17589
3.4	3.82181
3.4	3.37126
3.4	4.10817
3.45	3.40052
3.45	3.46855
3.45	2.96357
3.45	2.95765
3.45	4.70607
3.45	4.59726
3.45	3.54474
3.45	3.23819
3.45	3.27546
3.45	3.71684
3.45	3.31756
3.45	2.8321
3.45	3.94213
3.45	4.18636
3.45	3.36712
3.45	3.78205
3.45	3.87176
3.45	3.78778
3.45	4.01826
3.45	4.45106
3.45	4.01759
3.45	4.39408
3.45	4.44425
3.45	3.90333
3.45	3.31818
3.45	4.01702
3.45	4.44543
3.45	3.66176
3.5	3.87887
3.5	3.86074
3.5	4.19359
3.5	3.14222
3.5	3.5569
3.5	3.78017
3.5	3.01075
3.5	4.07592
3.5	4.27917
3.5	3.18911
3.5	3.47132
3.5	3.76056
3.5	3.62609
3.5	3.49527
3.5	3.47261
3.5	3.24802
3.55	3.68126
3.55	3.82086
3.55	3.35163
3.55	3.53008
3.55	4.28765
3.55	4.7217
3.55	3.68377
3.55	4.66504
3.55	3.30175
3.55	4.0109
3.55	3.69921
3.55	3.66731
3.55	4.01845
3.55	4.12271
3.55	4.27328
3.55	4.07716
3.55	4.00154
3.55	3.99968
3.55	3.69343
3.55	3.21988
3.55	3.97204
3.55	4.05462
3.55	3.2377
3.55	4.54403
3.6	3.65114
3.6	4.04275
3.6	4.04028
3.6	3.42719
3.6	4.17296
3.6	4.31218
3.6	4.08005
3.6	3.48208
3.6	3.628
3.6	4.16075
3.6	4.48552
3.6	3.49383
3.6	4.83687
3.65	3.59478
3.65	3.78779
3.65	4.28839
3.65	4.00413
3.65	3.22786
3.65	3.86403
3.65	3.60382
3.65	4.62672
3.65	4.14043
3.65	3.21165
3.65	2.61824
3.65	4.0665
3.65	3.87467
3.7	3.04714
3.7	3.28526
3.7	3.48458
3.7	3.7856
3.7	3.98975
3.7	4.38678
3.7	4.50116
3.7	4.29709
3.7	3.5741
3.7	3.96164
3.7	4.10969
3.7	5.10382
3.7	3.28273
3.7	3.14962
3.7	3.94609
3.7	3.27961
3.7	4.24637
3.7	3.57906
3.7	3.64289
3.7	3.65191
3.7	5.17363
3.7	4.03854
3.7	3.67615
3.7	3.04057
3.7	3.83505
3.75	3.36049
3.75	3.503
3.75	3.50689
3.75	3.55383
3.75	4.22232
3.75	3.95967
3.75	4.16336
3.75	3.26166
3.75	3.3271
3.75	3.57338
3.75	3.50615
3.75	3.84797
3.75	4.9305
3.75	4.29823
3.75	3.70093
3.75	4.29161
3.75	4.25188
3.75	3.64809
3.75	3.86845
3.75	3.00014
3.75	3.93635
3.8	3.25969
3.8	3.47699
3.8	4.2989
3.8	3.92958
3.8	4.46069
3.8	4.05339
3.8	3.88132
3.8	3.4886
3.8	4.16596
3.8	4.12846
3.8	4.1211
3.8	3.35504
3.8	4.57723
3.8	3.49179
3.8	4.40603
3.85	3.79939
3.85	4.93294
3.85	3.81983
3.85	3.62676
3.85	4.49993
3.85	4.17752
3.85	3.95541
3.85	4.90073
3.85	3.97274
3.85	4.59604
3.85	4.66572
3.85	4.01155
3.85	3.5854
3.85	2.91674
3.85	4.19824
3.85	3.82299
3.85	3.63249
3.9	4.64038
3.9	4.25135
3.9	3.6827
3.9	3.56311
3.9	4.60752
3.9	3.96196
3.9	3.83703
3.9	4.46713
3.9	4.36552
3.9	4.62102
3.9	4.34481
3.9	4.1016
3.9	3.54179
3.9	3.4311
3.95	4.3679
3.95	4.41223
3.95	4.53907
3.95	5.06986
3.95	4.15111
3.95	4.13486
3.95	4.5192
3.95	4.15904
3.95	3.64656
3.95	3.84325
3.95	4.21712
3.95	4.12509
3.95	4.81656
3.95	4.03129
3.95	3.58682
3.95	4.39125
3.95	4.60576
3.95	3.60669
3.95	4.05622
3.95	3.03895
4	4.55325
4	3.71189
4	4.2544
4	4.52258
4	4.24042
4	4.16342
4	4.57448
4	4.22803
4	4.52167
4	4.92825
4	4.1393
4	3.45838
4	4.51548
4	5.0127
4	4.22193
4	4.72345
4	4.07173
4	3.96525
4.05	3.52023
4.05	3.86219
4.05	4.49976
4.05	4.63658
4.05	4.34523
4.05	4.48572
4.05	4.55162
4.05	3.69125
4.05	4.30679
4.05	4.06163
4.05	3.71174
4.05	3.43725
4.05	4.40963
4.05	4.24908
4.05	4.34973
4.05	3.75513
4.05	3.72646
4.05	4.12438
4.05	3.40016
4.05	4.07874
4.05	4.05129
4.05	3.84448
4.05	4.3524
4.1	4.8046
4.1	4.21013
4.1	4.16768
4.1	4.81458
4.1	4.25351
4.1	4.20781
4.1	4.48987
4.1	4.76925
4.1	4.27249
4.1	4.313
4.1	3.99945
4.1	4.68995
4.1	4.34751
4.1	4.45746
4.1	3.7411
4.1	4.7532
4.15	3.97222
4.15	4.58857
4.15	4.20811
4.15	4.71284
4.15	5.00066
4.15	4.13798
4.15	4.69904
4.15	4.19047
4.15	4.74287
4.15	4.07211
4.15	3.85691
4.15	4.88538
4.15	4.12111
4.15	4.0292
4.15	3.80364
4.15	3.81254
4.15	3.87898
4.15	4.00402
4.15	3.68387
4.15	4.05461
4.15	3.18524
4.2	4.02109
4.2	4.3389
4.2	4.39859
4.2	4.56342
4.2	4.89122
4.2	4.53894
4.2	4.49778
4.2	4.87669
4.2	4.81667
4.2	3.93039
4.2	5.00494
4.2	4.06545
4.2	4.6082
4.2	3.67905
4.2	4.40042
4.2	4.51917
4.2	3.56082
4.2	4.589
4.2	4.1583
4.2	3.87164
4.2	3.53434
4.2	3.77247
4.2	4.75314
4.2	3.85376
4.2	4.2481
4.25	5.17795
4.25	5.19817
4.25	4.98398
4.25	5.10744
4.25	4.58186
4.25	3.83305
4.25	4.01293
4.25	4.89795
4.25	4.43632
4.25	5.26327
4.25	4.3993
4.25	5.11369
4.25	4.03743
4.25	4.30399
4.25	4.70053
4.25	5.19003
4.3	4.83545
4.3	5.68626
4.3	4.52853
4.3	5.1163
4.3	4.87783
4.3	4.12939
4.3	4.2483
4.3	3.41529
4.3	5.18462
4.3	5.26413
4.3	4.28332
4.3	4.95148
4.3	5.00697
4.3	4.08301
4.3	5.23081
4.3	5.38925
4.3	5.05673
4.3	4.84983
4.3	4.40743
4.3	4.76496
4.3	5.23347
4.35	4.503
4.35	4.18366
4.35	4.50236
4.35	4.72963
4.35	4.68083
4.35	4.4052
4.35	5.35693
4.35	4.14853
4.35	5.42216
4.35	5.02886
4.35	4.60714
4.35	4.2198
4.35	4.40799
4.35	4.70191
4.35	4.87715
4.4	4.65837
4.4	4.12168
4.4	3.79341
4.4	4.78638
4.4	4.81815
4.4	5.10147
4.4	4.91392
4.4	4.49705
4.4	4.52343
4.4	4.42392
4.4	4.91616
4.4	5.30417
4.4	4.31771
4.4	3.82888
4.4	3.99529
4.4	4.97118
4.45	4.27811
4.45	5.2478
4.45	5.5302
4.45	3.80918
4.45	5.47738
4.45	4.94545
4.45	4.33552
4.45	5.10794
4.45	5.38686
4.45	5.60874
4.45	4.73536
4.45	5.51775
4.45	5.29863
4.45	5.33917
4.45	5.0461
4.45	4.07766
4.45	4.61208
4.45	5.22401
4.5	4.04208
4.5	3.57199
4.5	4.68356
4.5	4.90794
4.5	4.06248
4.5	3.6651
4.5	4.68137
4.5	4.03002
4.5	4.57087
4.5	4.5653
4.5	4.62876
4.5	4.8022
4.5	4.91631
4.5	4.47417
4.5	4.44124
4.5	3.8873
4.5	4.5475
4.5	4.84364
4.5	4.48963
4.5	4.53955
4.5	4.26715
4.5	4.12233
4.55	4.96791
4.55	4.88612
4.55	5.23993
4.55	4.82977
4.55	4.53905
4.55	5.35539
4.55	4.2888
4.55	5.37742
4.55	4.95182
4.55	4.714
4.55	4.92248
4.55	4.36076
4.55	5.26298
4.55	4.29587
4.55	4.71205
4.6	4.05601
4.6	4.9609
4.6	4.73773
4.6	4.9268
4.6	4.41154
4.6	4.88789
4.6	5.15433
4.6	5.50286
4.6	5.26565
4.6	4.69553
4.6	4.6437
4.6	5.48462
4.6	4.96997
4.6	4.74886
4.6	4.61991
4.6	5.56659
4.6	4.5939
4.6	5.23238
4.6	5.17997
4.6	4.66685
4.6	4.57128
4.6	5.27906
4.65	3.7389
4.65	3.73464
4.65	3.98955
4.65	5.48406
4.65	5.07821
4.65	4.87836
4.65	5.14492
4.65	4.63545
4.65	5.05384
4.65	5.09043
4.65	4.68682
4.65	3.55803
4.65	4.74921
4.65	5.02907
4.65	4.69568
4.65	3.87436
4.65	4.59689
4.65	4.97858
4.65	4.58842
4.65	4.91548
4.65	4.55132
4.7	4.57209
4.7	3.88359
4.7	5.27053
4.7	4.53084
4.7	4.68568
4.7	5.06067
4.7	5.47453
4.7	4.23353
4.7	5.01638
4.7	4.04465
4.7	5.38931
4.7	3.61694
4.7	5.22552
4.7	5.53846
4.7	4.6654
4.7	4.54016
4.7	4.67438
4.7	4.36365
4.7	4.55301
4.7	4.52328
4.7	5.39801
4.7	4.85782
4.7	4.29788
4.7	4.93078
4.7	4.92316
4.7	5.0823
4.75	4.93066
4.75	5.12649
4.75	4.61879
4.75	4.91807
4.75	4.46734
4.75	5.08451
4.75	5.09046
4.75	4.7873
4.75	5.01935
4.75	5.25277
4.75	5.0183
4.75	5.37139
4.75	3.98561
4.75	5.09011
4.75	4.45452
4.75	4.75536
4.75	4.79842
4.75	5.17832
4.75	5.02321
4.75	4.99894
4.8	4.51132
4.8	5.0103
4.8	4.59428
4.8	5.19686
4.8	4.69359
4.8	4.78946
4.8	4.68774
4.8	5.52107
4.8	5.62772
4.8	5.01393
4.8	5.36285
4.8	5.42304
4.8	4.01888
4.8	5.52002
4.8	4.89094
4.8	5.04376
4.8	4.62019
4.8	5.06715
4.8	5.28499
4.8	5.55791
4.8	5.4497
4.8	4.71182
4.8	5.4607
4.8	4.93402
4.8	4.98031
4.85	5.57425
4.85	5.20648
4.85	5.04597
4.85	5.03727
4.85	4.10967
4.85	5.4422
4.85	5.59945
4.85	4.84865
4.85	4.38857
4.85	5.59366
4.85	4.34257
4.85	5.48805
4.85	5.14457
4.85	4.95016
4.85	5.40742
4.85	5.37644
4.85	5.1236
4.85	5.36484
4.85	4.85129
4.85	5.292
4.9	4.19592
4.9	4.2835
4.9	4.41288
4.9	4.79921
4.9	4.9803
4.9	4.83619
4.9	4.43219
4.9	4.82814
4.9	5.10535
4.9	4.42038
4.9	5.06738
4.9	4.76367
4.9	4.94003
4.9	5.76914
4.9	5.66311
4.9	4.39967
4.9	5.29147
4.9	4.47363
4.9	4.32052
4.95	5.23033
4.95	5.30228
4.95	4.13064
4.95	4.94193
4.95	4.9548
4.95	4.52195
4.95	4.2116
4.95	5.57272
4.95	4.8174
4.95	5.13648
4.95	4.93758
[truncated: 46,401 more rows]

## Sheet: Figure 2c
D	1	2	3	4
Ch size	RMSE				(um2/s)
10	24.5098	23.142	22.6105	19.216
20	17.0588	15.1807	15.3981	14.5309
30	14.6755	12.6855	12.6763	11.4563
40	11.3128	10.4122	10.9705	10.2586
60	9.45935	8.23144	8.29738	8.49687
80	7.54948	7.82681	7.17009	6.59841
100	6.87747	6.51023	6.24957	5.72694
160	5.14391	4.52662	4.47989	4.16135
200	3.90456	3.76929	3.60502	3.39777
250	3.23732	2.92191	2.82952	2.67747

## Sheet: Figure 2d-f - Square
1.85071	2.03899	1.97662	2.02655	1.99356	1.87709	1.94265	2.04116	2.04662	1.91413	2.23055	3.52575	3.82016	4.04459	3.76862	4.17207	3.98905	3.99002	3.97633	4.07141	3.59979	4.01356
1.9312	2.03255	2.09552	1.95036	2.15517	1.90633	2.07298	1.90735	2.05601	2.30007	2.1199	3.63539	3.95181	3.92174	3.97801	4.26449	4.2834	3.99221	4.21378	4.1409	4.15443	4.14136
1.95514	2.02494	2.12834	2.09325	1.99283	1.88522	2.10034	1.98296	2.23719	2.05777	2.28634	4.0714	4.30484	4.25264	4.19362	4.19215	3.8231	4.20138	4.17904	4.00063	4.11492	3.56013
1.97501	1.99715	2.20877	2.17207	1.96778	2.03529	2.19362	1.97313	2.28653	2.03872	2.42961	3.78736	4.46626	4.20644	4.41267	3.98793	4.49633	4.23006	4.48498	4.16479	3.87008	4.14672
2.15115	2.02318	2.14121	2.17439	1.9002	2.1148	2.24684	2.09984	2.03389	2.02447	2.13159	3.63912	4.00674	4.33797	4.34386	4.49072	4.07449	4.27062	4.137	3.98477	3.78058	4.23599
2.07562	2.29693	1.92748	1.93	2.10104	2.19118	2.02772	2.2105	2.10611	1.97948	2.20789	3.89682	4.05889	4.17021	4.01397	4.24177	4.0834	4.45562	4.20117	4.09608	3.98581	3.67587
1.91904	2.01291	2.21633	2.00221	1.9361	2.12916	1.94123	2.14837	1.91962	2.18356	2.2396	4.01954	4.05169	4.21816	4.38172	4.3806	4.42932	4.38968	4.1865	4.05078	4.3512	4.38363
1.93048	1.99429	2.03838	2.10524	2.00695	1.95304	1.97187	2.11004	1.9577	2.06979	2.21204	3.87041	3.92685	4.12432	4.46134	4.21111	4.42173	4.20356	4.01125	4.19716	4.01652	4.0793
1.99349	2.16392	1.89684	2.06095	1.98823	1.98753	2.01703	2.18848	2.08222	2.13853	2.13944	4.00637	4.22576	4.22798	4.13198	4.16647	4.11472	4.03998	4.15797	4.05092	3.75642	3.76625
1.89143	2.03505	2.04965	2.01325	2.08591	1.90758	2.19959	2.2013	2.07778	2.04976	2.24366	3.70927	4.40018	4.32219	4.1948	4.35363	4.20543	3.88746	4.11553	4.30227	3.67245	3.93778
2.04592	1.86392	2.17953	2.04632	2.02003	2.18409	2.05423	2.0693	1.95297	1.9688	2.40665	3.46171	3.94966	3.68617	3.87025	4.13355	3.69087	3.99986	3.64209	4.11921	3.40142	3.7914
2.02197	2.05272	1.86598	1.91459	2.00871	2.04534	2.16487	2.0201	2.07015	2.04215	1.99858	2.33494	2.438	2.3388	1.98311	2.45756	2.21369	2.19523	2.15014	2.1326	2.27246	2.05889
1.89579	2.08813	2.04636	2.17683	2.14481	1.91299	1.9463	1.99467	2.15347	2.02734	1.97451	2.07018	2.12195	2.26719	1.9006	2.15605	2.2481	1.99692	2.06335	1.94213	2.14262	2.00021
1.92888	2.27957	2.03598	1.88855	1.83457	2.13263	2.00531	1.97415	1.90184	2.17816	2.1124	2.09177	2.04542	2.03379	2.19972	2.27562	2.13495	1.97264	2.13354	2.13297	1.97258	2.08546
1.99385	2.17187	2.16148	2.05778	2.15352	2.05705	2.14412	1.9796	2.04155	2.00031	2.09782	2.14498	1.94143	1.88531	2.02421	1.92461	2.10024	1.92069	2.14354	1.92171	2.18568	1.97846
1.96585	2.09422	2.15763	2.13529	2.02329	1.96204	2.11211	2.04187	2.17196	1.94908	2.10118	2.02189	1.92641	2.04309	2.02964	1.79843	1.9816	2.13115	2.11025	1.92759	2.38921	2.08465
1.94968	2.08783	2.26108	2.0351	2.15076	2.26117	2.03497	2.06792	2.10913	2.09666	1.81599	2.04816	1.85619	1.93165	1.97859	2.11917	2.01666	1.95891	2.07849	1.87923	1.93827	1.95612
1.8846	1.85079	2.11498	2.07027	1.94652	2.17147	2.04038	1.9892	2.13574	2.1973	2.1548	2.1608	2.17339	2.13487	2.04436	2.2012	2.18218	1.9682	2.05678	2.0769	2.10881	1.88368
1.86465	1.95924	2.21878	2.00779	1.93336	2.01011	1.94712	2.12188	2.05749	2.16827	2.1203	2.05023	2.23231	1.85791	2.04143	2.24351	2.05819	1.98399	2.10519	2.29195	2.0001	1.96441
1.90839	2.08899	1.94254	2.04503	2.02664	2.05469	2.06241	2.02907	2.1897	1.98789	2.05732	2.05435	2.03306	2.3047	2.16307	1.9952	1.99606	2.20363	1.97148	2.07472	2.01261	1.91434
1.85878	2.05849	2.23744	2.03033	2.06083	2.12059	2.07291	2.17809	2.14683	1.95189	2.08673	2.12142	1.94357	1.83751	2.10518	2.12447	2.25629	2.26492	1.88967	2.19119	1.98851	1.97226
1.98397	1.91577	2.02837	2.06857	2.1055	1.9074	1.94068	1.96101	1.89745	2.07381	2.03204	1.93353	2.01387	2.05046	2.05516	1.82388	1.90259	2.00595	1.99187	2.03735	1.90575	1.81756

## Sheet: Figure 2d-f - Circular
4.10304	3.86155	4.20833	3.97854	3.92457	3.77323	3.96295	3.95106	3.97793	3.89385	4.0652	4.137	3.82748	4.15933	3.66378	4.13143	3.93006	3.96837	3.94216	3.92433	3.55494	3.98259
3.99907	3.94467	4.24326	4.21544	4.3784	4.07097	3.90895	4.2079	4.14979	4.35629	4.25009	3.95621	4.0835	4.08357	4.02715	4.46245	4.18965	3.92894	4.16706	4.14253	4.11036	4.20813
4.21944	4.29325	4.45387	4.31852	3.86768	4.16207	4.1424	4.00269	4.51135	4.06643	4.22122	4.26003	4.36483	4.35843	4.18252	4.339	3.91471	4.18117	4.36883	4.0049	4.26068	3.73182
3.99862	4.2258	4.4649	4.23447	3.95649	4.22856	4.61521	4.31383	4.31389	4.28216	4.21378	4.46738	4.51729	4.29691	4.31545	3.99447	4.50252	4.32404	4.53964	4.24388	4.05003	4.26747
3.98661	4.48783	4.43315	4.51393	4.01926	4.27572	4.37601	4.29099	4.04287	3.92167	4.03749	4.25041	4.01203	4.33723	3.83925	4.44692	4.04429	4.31289	4.31562	4.11853	3.834	4.4529
4.03355	4.31452	4.2326	4.14122	4.57648	4.06363	4.42462	4.32557	3.84498	3.28345	3.04777	3.21609	3.50298	3.76424	4.12774	4.10552	4.04184	4.448	4.21503	4.13935	4.02162	3.77633
4.14099	4.24455	4.47085	4.04924	4.2174	4.25092	4.16297	4.09291	2.53275	2.25106	2.24728	2.38847	2.38233	2.66718	3.73498	4.3606	4.26001	4.41645	4.13372	4.22763	4.28115	4.33332
3.79732	4.12297	4.0424	4.19064	4.12568	3.91215	3.79961	2.37949	2.10913	2.06129	2.12505	2.21843	2.06402	2.11788	2.42206	3.81025	4.25463	4.33697	3.97313	4.1243	4.18077	4.12072
4.12162	4.22668	4.20185	4.42944	3.95373	3.71957	2.7088	2.23646	2.0468	2.09716	2.02442	1.96381	2.07295	2.14852	2.2978	2.70783	3.98646	4.02448	4.10762	4.1621	4.04499	3.86526
3.70884	4.06676	4.10392	4.30398	4.02698	3.47976	2.24527	2.31417	2.05888	1.9698	2.06962	2.18851	2.13626	2.13201	2.23941	2.40651	3.78464	3.9109	4.21676	4.39876	3.94673	3.90264
3.99446	3.84486	4.52257	4.11402	4.48477	3.51584	2.24416	2.20813	1.9744	2.01237	2.07545	2.02968	1.97993	2.04166	2.09692	2.2295	3.10523	4.21763	4.33638	4.32924	3.96027	4.09625
4.14669	4.03986	3.77643	4.2178	4.05823	2.97987	2.35898	1.99983	2.03341	2.01628	1.99521	2.25141	2.02221	2.10391	1.9682	2.37084	3.56749	4.11211	4.08021	4.24955	4.07911	3.97188
3.80803	4.35696	4.11776	4.42089	4.33096	3.59912	2.25193	1.96282	2.10736	2.10668	1.98317	2.05177	2.11009	2.29585	1.97722	2.38372	3.54886	4.09419	4.36667	4.25167	4.08379	4.23652
4.05775	4.18229	4.37052	4.29096	3.71975	4.04697	2.67617	2.09437	1.97899	2.11532	2.16903	1.98796	1.9969	2.17514	2.21207	2.7555	3.81393	4.11875	4.12845	4.44501	4.09802	4.18077
4.12207	4.38529	4.3949	4.23522	4.20758	4.10217	3.77625	2.27051	2.12102	2.12038	2.00283	2.19265	2.02845	1.92263	2.37673	3.69143	4.20461	4.06564	4.57959	4.08083	4.01023	4.17112
4.27768	4.37683	4.39779	4.74986	4.21957	3.89543	4.24782	3.44294	2.81044	2.32066	2.08311	2.13779	2.28453	2.7145	3.63188	3.98239	4.21296	3.97803	4.35736	4.4429	4.39593	4.26949
4.09384	4.08592	4.33953	4.44627	4.34324	3.99774	4.38984	3.98527	4.19337	3.73382	2.97993	3.044	3.29658	3.89935	4.28258	4.16901	4.30631	4.22657	4.36546	3.98946	3.91367	3.91349
3.67638	4.05666	4.20264	3.92849	4.39755	4.2018	4.07161	4.07624	4.15868	4.15852	4.59361	4.59625	4.32627	3.6657	4.16558	4.64019	4.01642	4.10088	4.0083	4.22471	4.23476	4.2239
4.05678	4.17599	4.41388	4.05997	4.32989	4.10715	4.47003	4.44524	4.294	4.45868	4.26488	4.53718	3.99814	4.22779	4.21277	4.26287	4.25798	4.19551	4.05948	4.49415	4.29776	4.31494
3.89529	4.16946	4.33218	4.19423	4.11904	4.24846	4.32383	4.26835	4.4481	4.21097	4.46514	4.42127	4.00677	4.57001	4.34906	4.11216	4.25187	4.51727	4.5207	4.24108	4.37306	3.6192
4.24984	3.99832	4.17146	4.11233	4.14058	4.19495	4.25004	3.91164	4.15965	4.14764	3.94985	3.90641	4.07223	4.072	4.02349	4.07437	4.20879	4.6366	4.14503	4.35156	3.89749	3.90006
3.96387	3.74283	4.45534	4.23221	3.95854	4.22713	3.81963	4.29503	4.40675	3.77938	4.55702	3.97991	4.27392	3.93535	4.28314	3.7946	3.81288	4.21233	3.72342	3.89563	3.95086	4.06033
